# Supplementary material for: Deductively coding psychosocial autopsy interview data using a few-shot learning large language model
Source: Front Public Health. 2025 Feb 19;13:1512537. doi: 10.3389/fpubh.2025.1512537 (PMC11879832; doi:10.3389/fpubh.2025.1512537)
Supplement: Supplementary File 1 — Codes and definitions. [file Supplementary_file_1.xlsx]

## Sheet: Labels_processed
Label	English definition
Hist_sui comm	The interviewee describes how they recognized a behaviour or expression of the decedent as a sign of suicidality, for example: a suicide attempt, self-harm, or a statement such as "I don't want to live anymore".
Last_contact	The interviewee provides a description of the last contact they had with the suicide decedent. The interviewee may for example state: "the last time I saw her…" or "I spoke to hear briefly before the suicide".
Last_months_ALE	The interviewee provides a description of an adverse life event for the decedent. With this we mean a traumatic experience (e.g., abuse, natural disaster).
Last_months_appearance	The interviewee describes a depreciation of the appearance of the decedent, such as a fluctuation in weight, or a tired appearance.
Last_months_beh_change	De participants describe a general change in the behaviour, mood, lifestyle or living circumstances of the decedent. For example: he hung around with other people, stopped exercising or sports, had a sudden elation in their mood, lost interest in something they used to love.
Last_months_behaviour	The interviewee provides a description of the behaviours of the decedent which the interviewee associates with suicidality or the suicide.
Last_months_contact	The interviewee describes the contact they had with the decedent. For example: the contact was described as difficult or pleasant, or they describe that they had little or intensive contact with the decedent.
Last_months_healthcare	The interviewee describes that the decedent had contact with professional mental healthcare practitioners.
Last_months_ideation	The interviewee describes the presence or absence of any suicidal thoughts in the decedent.
Last_months_mood	The interviewee provides a description of the decedent's mood.
Last_months_relation	The interviewee gives a description of their relation with the decedent, including social agreements, visitation arrangements, or living arrangements.
Travel to site_bicycle	The decedent used a bicycle to travel to the location of the suicide.
Travel to site_car	The decedent used a car to travel to the location of the suicide.
Travel to site_other	The decedent used another means to travel to the location of the suicide, other than walking, or travelling by bicycle, car, or with public transport.
Travel to site_pubtrans	The decedent used public transport to travel to the location of the suicide.
Travel to site_walk	The decedent walked to travel to the location of the suicide.
Location_characteristics	The interviewee provides a detailed description of the location where the suicide occurred. For example, they mention that it was crowded or quiet, lighted, or that there was vegetation.
Location_familiarity	The interviewee describes that the decedent had known the location where they eventually took their own life. The decedent had, for example, already been at the location.
Location_open tracks	The suicide occurred along the open railway tracks, and was not in proximity to a railway station.
Location_proximity	The interviewee provides a description of the distance or time to travel to the location of the suicide from the decedent's home or residence.
Location_station	The suicide occurred at a railway station.
Method_circumstances	The interviewee provides a detailed description of the way the decedent took their own life.
Method_motivation	The interviewee describes why they think the decedent had chosen to die by railway suicide specifically.
Sui prep_alone at time of death	The decedent was alone at the time of the suicide.
Sui prep_information	The decedent had prepared for the suicide by looking up information online, for example about methods of suicide or 'hot spots'.
Sui prep_planning	The decedent planned for the suicide, by setting a date, or cancelling plans in the future.
Sui prep_practical matters	The decedent had prepared for the suicide by arranging practical matters, such as cancelling subscriptions, paying bills, arranging their funeral, or closing an insurance.
Sui prep_scouting at location	The decedent had prepared for the suicide by scouting at the possible location for the suicide physically, or had used Google Maps to look for locations for the suicide along the tracks.
Sui prep_substance use	The decedent had prepared for the suicide by taking substances or poisoning themselves on the day of the suicide.
Sui comm_farewell note	The decedent had left a farewellnote.
Sui comm_left significant object	The decedent had left an object, in a way that the interviewee believes it had to do with the suicide. Sometimes, people leave behind or display a specific object or an object in a specific place.
Sui comm_social media	The decedent shared an expression or post through social media that the interviewee perceived (or perceives in hindsight) to have been a sign of the suicide or preparation for the suicide.
Sui comm_written	The decedent had written something down that the interviewee perceived (or perceives in hindsight) to have been a sign of the suicide or preparation for the suicide.
