# Supplementary material for: Deductively coding psychosocial autopsy interview data using a few-shot learning large language model
Source: Front Public Health. 2025 Feb 19;13:1512537. doi: 10.3389/fpubh.2025.1512537 (PMC11879832; doi:10.3389/fpubh.2025.1512537)
Supplement: Supplementary File 2 — LLM summarization scores illustration. [file Supplementary_file_2.xlsx]

## Sheet: Blad1
	Good (Last_months_mood)	Adequate (Sui_prep_substances)	Poor (Location_transport_car)
Explanation	Good, in depth summary with reference to raw data.	Inaccurate summary, only briefly touching on the focal point of the class.	Severe hallucination. Not only did the decedent not use a car, but the model also completely derails from the task, and starts giving information that is not mentioned in the interviews.
Summary*	Here is a summary of the interview, focusing on the topic "de stemming van het slachtoffer" (the victim's mood): The interviewee describes the victim's mood in the last month before his suicide. The victim was very anxious, restless, and clingy, constantly seeking attention and reassurance. He was preoccupied with his own thoughts and feelings, and his mood would change rapidly. The interviewee r…	The interviews discuss the presence or absence of suicidal thoughts in the suicide victim. Here's a summary of the relevant elements: * The [relative] of the suicide victim was emotional in the last few hours/days before his death, and the interviewee suspects that he might have been feeling hopeless and depressed. * The [relative] was not actively engaged in self-harm or suicidal behaviors, but …	Based on the provided Dutch interviews between interviewers and relatives of a suicide victim, I will summarize the relevant elements related to the topic "the decedent had traveled to the location of the suicide by car" **Key findings:** 1. **Mode of transportation**: The victim used a car to reach the location where the suicide took place. 2. **Autonomy and control**: The victim had control ove…
*Identifiable information (e.g., specific health problems, names, relation to deceased) have been removed.
